# Supplementary material for: Changes of starch and sucrose content and related gene expression during the growth and development of Lanzhou lily bulb
Source: PLoS One. 2022 Jan 11;17(1):e0262506. doi: 10.1371/journal.pone.0262506 (PMC8752016; doi:10.1371/journal.pone.0262506)
Supplement: S1 Data — (XLSX) [file pone.0262506.s001.xlsx]

## Sheet: Plant height
Squaring stage	Flowering stage	Half withering stage	Withering stage
25.62	43.1	48.1	46.35
31.71	43.4	45.5	45.81
27.2	43.6	43	47.8

## Sheet: fresh weight
	Squaring stage	Flowering stage	Half withering stage	Withering stage
leaf	5.7	15.5	8.75
	6.6	13.4	10.1
	4.7	10.3	7.9
stem	4	15.4	11.7	1.61
	5.4	11.9	13.4	1.43
	4.2	9.2	9	1.12
root	3	7.5	7.7	10.52
	2.3	6.1	10.6	6.56
	2.1	3.5	7.5	8.25
mother bulb	26.4	37.1	33.73	54
	27.8	38.9	52.44	42.2
	27	33	41.4	39.7
daughter bulb	0.142	0.3044	1.665	2.36
	0.305	0.6041	1.875	2.81
	0.216	0.5632	1.477	2.18

## Sheet: Chlorophyll content
	Squaring stage	Flowering stage	Half withering stage
chlorophyll a	0.167853	0.186791	0.097772
	0.143616	0.180314	0.080543
	0.15671	0.184209	0.051316
chlorophyll b	0.30641	0.32652	0.127111
	0.324138	0.368312	0.099811
	0.325632	0.306489	0.05645
chlorophyll a+b	0.494373	0.493201	0.224882
	0.511928	0.504452	0.180354
	0.463199	0.509841	0.107766

## Sheet: chlorophyll fluorescence
	Squaring stage	Flowering stage	Half withering stage
Fv/Fm	0.788333	0.787333	0.681667
	0.793833	0.791333	0.59456
	0.7905	0.795333	0.6525
YⅡ	0.279667	0.361667	0.270333
	0.246	0.366333	0.26325
	0.284333	0.346	0.26874

## Sheet: starch
	Squaring stage	Flowering stage	Half withering stage	Withering stage
leaf	0.026785	0.024685	0.014768
	0.024106	0.021355	0.010062
	0.025445	0.023527	0.013175
stem	0.0122341	0.0126684	0.00861453	0.00463302
	0.0136095	0.0135371	0.0101347	0.0064428
	0.0129218	0.0157913	0.00937463	0.00553791
root	0.0127408	0.0252645	0.0152021	0.00926605
	0.0121617	0.0170843	0.0137543	0.0064428
	0.0124512	0.0181617	0.012596	0.00774584
mother bulb	14.1542	24.6274	16.858	13.6167
	20.4903	20.9626	8.17656	8.30687
	17.3223	22.5914	5.24473	10.9618
daughter bulb	11.2224	10.9618	12.558	11.3527
	16.4671	8.45346	15.3433	19.0406
	13.8448	9.70763	11.3326	13.4539

## Sheet: soluble sugar
	Squaring stage	Flowering stage	Half withering stage	Withering stage
leaf	2.36103	1.6386	2.05146
	2.56324	2.04118	1.93156
	2.53199	1.84816	1.84258
stem	2.21397	1.59449	1.77463	1.86103
	2.07794	1.47316	2.04118	1.57794
	2.29118	1.39412	1.95478	1.33162
root	0.2545	0.336121	0.280055	0.323254
	0.2469	0.383915	0.281434	0.36875
	0.2798	0.434467	0.307629	0.354504
mother bulb	26.6294	32.1588	42.8647	29.6294
	37.1588	32.2176	36.8353	23.8353
	33.6	32.4235	39.85	24.6882
daughter bulb	21.8263	22.5368	29.5706	21.3059
	23.2474	25.0632	24.8941	27.4235
	22.5368	24.8	24.4235	33.2471

## Sheet: sucrose
	Squaring stage	Flowering stage	Half withering stage	Withering stage
leaf	71.1632	70.9896	59.184
	66.1285	77.7604	63.8715
	84.3576	75.1562	54.3229
stem	59.8785	45.1215	64.566	31.059
	62.8299	45.4688	53.1076	37.309
	57.1007	54.6701	30.0174	34.184
root	28.4549	23.2465	28.2812	74.2882
	27.4132	24.809	30.0174	63.5243
	24.1146	25.1562	32.7951	68.9063
mother bulb	92.3438	39.566	55.8854	242.865
	111.962	41.4757	65.0868	240.955
	100.156	39.7396	74.4618	248.073
daughter bulb	90.0868	98.2465	134.184	155.365
	98.5938	116.823	87.6563	163.872
	98.7674	79.4965	110.92	157.622

## Sheet: Gene expression
		Squaring stage	Flowering stage	Half withering stage	Withering stage
SuSy1	mother bulb	27.61	30.4	27.48	28.29
		26.79	30.08	27.45	28.2
		27.13	30.28	27.55	28.67
	daughter bulb	21.09	25.09	30.43	27.1
		21.17	25.14	30.71	26.93
		21.17	25.12	31.09	27.44
INV2	mother bulb	29.08	34.42	30.6	33.89
		29.16	35.22	30.15	33.57
		28.94	34.22	30.58	33.96
	daughter bulb	20.57	25.57	33.79	31.58
		20.49	25.31	33.68	31.22
		20.54	25.42	35.58	32.47
SSS1	mother bulb	26.82	32.6	27.01	28.64
		27.22	32.58	27.14	28.28
		27.26	32.45	27.23	28.59
	daughter bulb	22.42	25.72	31.33	27.47
		22.74	25.86	33.04	27.96
		22.62	25.98	32.8	28.24
SBE	mother bulb	26.88	34.42	26.85	27.26
		26.96	34.53	27.06	27.17
		26.97	33.97	26.83	27.34
	daughter bulb	22.78	26.34	32.58	27.14
		22.73	26.11	31.78	26.94
		22.76	26.13	32.29	26.94
AGP1	mother bulb	25.75	34.37	27.48	27.91
		25.79	33.6	27.46	27.81
		25.75	32.74	27.32	27.74
	daughter bulb	23.99	26.33	35.35	27.53
		24.08	26.33	34.24	27
		23.89	26.09	32.01	26.98
